# Supplementary material for: Learning Words While Listening to Syllables: Electrophysiological Correlates of Statistical Learning in Children and Adults
Source: Front Hum Neurosci. 2022 Feb 23;16:805723. doi: 10.3389/fnhum.2022.805723 (PMC8905652; doi:10.3389/fnhum.2022.805723)
Supplement: Supplementary file 1 [file Data_Sheet_1.ZIP]

Archive with 5 entries (5 files):
- BahaviouralData_Adults_Vs_Children.sav
- AdultsN400.sav
- AdultsN1.sav
- ChildrenN1.sav
- ChildrenN400.sav
